# Supplementary material for: Phage-Derived Endolysins Targeting Cutibacterium acnes: A Scoping Review
Source: Antibiotics (Basel). 2026 Jul 17;15(7):697. doi: 10.3390/antibiotics15070697 (PMC13403507; doi:10.3390/antibiotics15070697)
Supplement: Supplementary file 1 [file antibiotics-15-00697-s001.zip]

Archive with 1 entries (1 files):
- antibiotics-4402423-supplementary.pdf
